# Supplementary material for: Transcriptional control of pancreatic cancer immunosuppression by metabolic enzyme CD73 in a tumor-autonomous and -autocrine manner
Source: Nat Commun. 2023 Jun 8;14:3364. doi: 10.1038/s41467-023-38578-3 (PMC10250326; doi:10.1038/s41467-023-38578-3)
Supplement: Supplementary file 4 — Source data [file 41467_2023_38578_MOESM4_ESM.zip]

Archive with 120 entries (82 files):
- Source data/
- Source data/.DS_Store
- Source data/Figure 1/
- Source data/Figure 1/.DS_Store
- Source data/Figure 1/Figure 1-Statistical source data.xlsx
- Source data/Figure 2/
- Source data/Figure 2/.DS_Store
- Source data/Figure 2/Figure 2-statistical source data.xlsx
- Source data/Figure 2/Figure 2f/
- Source data/Figure 2/Figure 2f/HUMAN CD73 HIGH CD73.tif
- Source data/Figure 2/Figure 2f/HUMAN CD73 HIGH FOXP3.tif
- Source data/Figure 2/Figure 2f/HUMAN CD73 LOW CD73.tif
- Source data/Figure 2/Figure 2f/HUMAN CD73 LOW FOXP3.tif
- Source data/Figure 2/Figure 2g/
- Source data/Figure 2/Figure 2g/MOUSE CD73 HIGH CD73.tif
- Source data/Figure 2/Figure 2g/MOUSE CD73 HIGH FOXP3.tif
- Source data/Figure 2/Figure 2g/MOUSE CD73 LOW CD73.tif
- Source data/Figure 2/Figure 2g/MOUSE CD73 LOW FOXP3.tif
- Source data/Figure 2/Figure 2h/
- Source data/Figure 2/Figure 2h/.DS_Store
- Source data/Figure 2/Figure 2h/0.png
- Source data/Figure 2/Figure 2h/1.png
- Source data/Figure 2/Figure 2h/2.png
- Source data/Figure 2/Figure 2h/3.png
- Source data/Figure 3/
- Source data/Figure 3/.DS_Store
- Source data/Figure 3/Figure 3-statistical source data.xlsx
- Source data/Figure 3/Figure 3c/
- Source data/Figure 3/Figure 3c/1.png
- Source data/Figure 3/Figure 3c/2.png
- Source data/Figure 3/Figure 3f/
- Source data/Figure 3/Figure 3f/1.png
- Source data/Figure 3/Figure 3f/2.png
- Source data/Figure 4/
- Source data/Figure 4/.DS_Store
- Source data/Figure 4/Figure 4-statistical source data.xlsx
- Source data/Figure 4/Figure 4-uncropped gels.pdf
- Source data/Figure 4/Figure 4l/
- Source data/Figure 4/Figure 4l/1.png
- Source data/Figure 4/Figure 4l/2.png
- Source data/Figure 4/Figure 4l/3.png
- Source data/Figure 4/Figure 4l/4.png
- Source data/Figure 5/
- Source data/Figure 5/Figure 5-statistical source data.xlsx
- Source data/Figure 5/Figure 5-uncropped gels.pdf
- Source data/Figure 6/
- Source data/Figure 6/.DS_Store
- Source data/Figure 6/Figure 6-statistical source data.xlsx
- Source data/Figure 6/Figure 6-uncropped gels.pdf
- Source data/Figure 7/
- Source data/Figure 7/Figure 7-statistical source data.xlsx
- Source data/Supplementary Figure 1/
- Source data/Supplementary Figure 1/Supplementary Figure 1-statistical source data.xlsx
- Source data/Supplementary Figure 10/
- Source data/Supplementary Figure 10/Supplementary Figure 10-uncropped gels.pdf
- Source data/Supplementary Figure 11/
- Source data/Supplementary Figure 11/Supplementary Figure 11-statistical source data.xlsx
- Source data/Supplementary Figure 11/Supplementary Figure 11-uncropped gels.pdf
- Source data/Supplementary Figure 12/
- Source data/Supplementary Figure 12/Supplementary Figure 12-statistical source data.xlsx
- Source data/Supplementary Figure 12/Supplementary Figure 12-uncropped gels.pdf
- Source data/Supplementary Figure 13/
- Source data/Supplementary Figure 13/Supplementary Figure 13-statistical source data.xlsx
- Source data/Supplementary Figure 13/Supplementary Figure 13-uncropped gels.pdf
- Source data/Supplementary Figure 14/
- Source data/Supplementary Figure 14/Supplementary Figure 14-statistical source data.xlsx
- Source data/Supplementary Figure 14/Supplementary Figure 14-uncropped gels.pdf
- Source data/Supplementary Figure 15/
- Source data/Supplementary Figure 15/Supplementary Figure 15-statistical source data.xlsx
- Source data/Supplementary Figure 16/
- Source data/Supplementary Figure 16/Supplementary Figure 16a-b.docx
- Source data/Supplementary Figure 2/
- Source data/Supplementary Figure 2/Supplementary Figure 2a.docx
- Source data/Supplementary Figure 3/
- Source data/Supplementary Figure 3/Supplementary Figure 3-statistical source data.xlsx
- Source data/Supplementary Figure 4/
- Source data/Supplementary Figure 4/Supplementary Figure 4-statistical source data.xlsx
- Source data/Supplementary Figure 5/
- Source data/Supplementary Figure 5/Supplementary Figure 5a-b.docx
- Source data/Supplementary Figure 6/
- Source data/Supplementary Figure 6/.DS_Store
- Source data/Supplementary Figure 6/Supplementary Figure 6-uncropped gels.pdf
- Source data/Supplementary Figure 6/Supplementary Figure 6b/
- Source data/Supplementary Figure 6/Supplementary Figure 6b/.DS_Store
- Source data/Supplementary Figure 6/Supplementary Figure 6b/CD73 KO/
- Source data/Supplementary Figure 6/Supplementary Figure 6b/CD73 KO/1.png
- Source data/Supplementary Figure 6/Supplementary Figure 6b/CD73 KO/2.png
- Source data/Supplementary Figure 6/Supplementary Figure 6b/CD73 KO/3.png
- Source data/Supplementary Figure 6/Supplementary Figure 6b/CD73 OE/
- Source data/Supplementary Figure 6/Supplementary Figure 6b/CD73 OE/1.png
- Source data/Supplementary Figure 6/Supplementary Figure 6b/CD73 OE/2.png
- Source data/Supplementary Figure 6/Supplementary Figure 6b/CD73 OE/3.png
- Source data/Supplementary Figure 6/Supplementary Figure 6b/WT/
- Source data/Supplementary Figure 6/Supplementary Figure 6b/WT/1.png
- Source data/Supplementary Figure 6/Supplementary Figure 6b/WT/2.png
- Source data/Supplementary Figure 6/Supplementary Figure 6b/WT/3.png
- Source data/Supplementary Figure 6/Supplementary Figure 6d/
- Source data/Supplementary Figure 6/Supplementary Figure 6d/.DS_Store
- Source data/Supplementary Figure 6/Supplementary Figure 6d/CD73null mice/
- Source data/Supplementary Figure 6/Supplementary Figure 6d/CD73null mice/3.png
- Source data/Supplementary Figure 6/Supplementary Figure 6d/CD73null mice/4.png
- Source data/Supplementary Figure 6/Supplementary Figure 6d/WT mice/
- Source data/Supplementary Figure 6/Supplementary Figure 6d/WT mice/1.png
- Source data/Supplementary Figure 6/Supplementary Figure 6d/WT mice/2.png
- Source data/Supplementary Figure 7/
- Source data/Supplementary Figure 7/.DS_Store
- Source data/Supplementary Figure 7/Supplementary Figure 7-statistical source data.xlsx
- Source data/Supplementary Figure 7/Supplementary Figure 7e-g/
- Source data/Supplementary Figure 7/Supplementary Figure 7e-g/1.png
- Source data/Supplementary Figure 7/Supplementary Figure 7e-g/2.png
- Source data/Supplementary Figure 7/Supplementary Figure 7e-g/3.png
- Source data/Supplementary Figure 7/Supplementary Figure 7e-g/4.png
- Source data/Supplementary Figure 7/Supplementary Figure 7e-g/5.png
- Source data/Supplementary Figure 7/Supplementary Figure 7e-g/6.png
- Source data/Supplementary Figure 7/Supplementary Figure 7e-g/7.png
- Source data/Supplementary Figure 7/Supplementary Figure 7e-g/8.png
- Source data/Supplementary Figure 8/
- Source data/Supplementary Figure 8/Supplementary Figure 8-statistical source data.xlsx
- Source data/Supplementary Figure 9/
- Source data/Supplementary Figure 9/Supplementary Figure 9-statistical source data.xlsx
