# Supplementary material for: Transcriptional control of pancreatic cancer immunosuppression by metabolic enzyme CD73 in a tumor-autonomous and -autocrine manner
Source: Nat Commun. 2023 Jun 8;14:3364. doi: 10.1038/s41467-023-38578-3 (PMC10250326; doi:10.1038/s41467-023-38578-3)
Supplement: Supplementary file 4 — Source data [file 41467_2023_38578_MOESM4_ESM.zip › Source data/Figure 1/Figure 1-Statistical source data.xlsx]

## Sheet: Figure 1b
Days	Control					Anti-PD-1					AB680					AB680+Anti-PD1
6	8617000	21100000	5505000	12770000	10880000	12770000	21370000	7310000	9879000	5152000	12490000	21370000	6415000	13450000	6890000	14400000	13270000	9376000	9626000	6334000
18	517000000	655250000	368800000	378250000	344700000	205500000	171300000	166100000	75400000	113500000	78950000	87750000	95750000	108500000	149100000	11030000	29530000	30310000	14490000	18400000
30	2348000000	1821000000	1075000000	1513000000	1778000000	666600000	564100000	336600000	476200000	234100000	536800000	263200000	144800000	325600000	447200000	37930000	58920000	60660000	88710000	76780000
Control vs Anti-PD-1 P value=0.0005
Control vs AB680 P value=0.0003
Control vs AB680+Anti-PD-1 P value＜0.0001
AB680 vs AB680+Anti-PD-1 P value=0.001
Anti-PD-1 vs AB680+Anti-PD-1 P value=0.0038

## Sheet: Figure 1c
Control	Anti-PD-1	AB680	Anti-PD-1+AB680
1190.1	509.4	811.3	418.4
1051.9	675.2	713.6	325.4
932.2	535.9	556.9	313.4
771.7	708.8	688.8	296.2
812.6	778.3	622.6	438.8
Control vs Anti-PD-1 P value=0.0102
Control vs AB680 P value=0.0148
Control vs AB680+Anti-PD-1 P value＜0.0001
AB680 vs AB680+Anti-PD-1 P value=0.0003
Anti-PD-1 vs AB680+Anti-PD-1 P value=0.0014

## Sheet: Figure 1d
CD4+ T cells per g tissue					CD8+ T cells per g tissue					IFN-γ+ cells / CD4+ cells (%)					IFN-γ+ cells / CD8+ cells (%)
Control	Anti-PD-1	AB680	Anti-PD-1+AB680		Control	Anti-PD-1	AB680	Anti-PD-1+AB680		Control	Anti-PD-1	AB680	Anti-PD-1+AB680		Control	Anti-PD-1	AB680	Anti-PD-1+AB680
5.2545	10.3626	7.5865	23.2449		3.8556	5.0073	3.8904	17.7982		12.3	24.2	20.6	45.1		24.3	30	30.2	42.3
6.9634	6.7303	14.2802	25.044		4.542	6.726	3.1469	10.3736		15.6	27.8	32.1	53		22.1	22.4	25.6	39.6
5.8554	15.6217	8.301	10.9745		2.6153	4.3212	2.9462	8.8244		14.1	19.1	29.7	39.2		16.3	32.1	35.2	50.3
8.5457	9.6901	10.5722	14.7336		2.2676	8.5143	5.688	18.3634		18.4	30.4	36.6	40.1		19.8	29.6	35.4	55.1
5.6707	6.7787	6.0365	24.0087		3.2765	4.1379	5.2116	16.3187		20.4	18.9	22.3	48.6		17.1	26.5	26.3	45.1
Control vs Anti-PD-1 P value=0.0865					Control vs Anti-PD-1 P value=0.0305					Control vs Anti-PD-1 P value=0.0195					Control vs Anti-PD-1 P value=0.0067
Control vs AB680 P value=0.0985					Control vs AB680 P value=0.2424					Control vs AB680 P value=0.0067					Control vs AB680 P value=0.0033
Control vs AB680+Anti-CD73 P value=0.0019					Control vs AB680+Anti-PD-1 P value=0.0006					Control vs AB680+Anti-PD-1 P value＜0.001					Control vs AB680+Anti-PD-1 P value＜0.0001
AB680 vs AB680+Anti-CD73 P value=0.0121					AB680 vs AB680+Anti-PD-1 P value=0.0011					AB680 vs AB680+Anti-PD-1 P value=0.0027					AB680 vs AB680+Anti-PD-1 P value=0.0018
Anti-PD-1 vs AB680+Anti-CD73 P value=0.0173					Anti-PD-1 vs AB680+Anti-PD-1 P value=0.0039					Anti-PD-1 vs AB680+Anti-PD-1 P value=0.0003					Anti-PD-1 vs AB680+Anti-PD-1 P value=0.0005

## Sheet: Figure 1e
Control		AB680		Anti-PD-1		AB680+Anti-PD-1
OS	DEAD(1)	OS	DEAD(1)	OS	DEAD(1)	OS	DEAD(1)
28	1	35	1	38	1	48	1
30	1	38	1	39	1	90	0
31	1	45	1	90	0	90	0
31	1	41	1	46	1	90	0
34	1	52	1	45	1	90	0
38	1	50	1	48	1	90	0
40	1	59	1	50	1	68	1
42	1	56	1	90	0	90	0
42	1	67	1	60	1	84	1
55	1	90	0	76	1	90	0
Control vs Anti-PD-1 P value=0.0030
Control vs AB680 P value=0.0062
Control vs AB680+Anti-PD-1 P value＜0.0001

## Sheet: Figure 1g
	Days	Control					Anti-PD-1					AB680					AB680+Anti-PD-1
	5	49.2	58.41	40.7	48.03	46.7	48.07	41.26	55.16	44.48	50.35	56.24	53.99	42.64	43.11	56.79	46.23	40.52	56.14	57.9	46.14
	8	91.17	80.66	79.42	78.61	95.99	75.27	89.64	83.42	70.6	63.68	68.94	86.98	61.66	75.31	66.99	57.64	73.53	63.46	73.6	52.14
	11	106.98	136.04	91.27	93.67	146.88	112.02	97.03	92.75	77.12	90.25	82.58	98.47	118.27	102	114.26	64.41	90.88	66.8	69.96	55.36
	14	235.78	192.44	153.06	208.28	239.92	130.28	158.08	119.51	130.43	124.67	174.61	124.98	152.82	128.73	164.26	62.77	108.97	79.21	76.95	63.09
	17	293.8	342.06	202.63	253.25	357.8	115.48	170.13	144.79	157.93	137.16	242.93	230.96	206.73	192.2	133.44	36.72	77.86	84.46	104.65	82.4
	20	406.09	507.29	364.2	355.2	428.48	191.67	288.18	202.71	207.11	162.02	304.4	311.43	225.1	278.29	195.15	74.39	107.65	52.91	73.11	79.34
	23	649.74	619.66	685.57	518.72	520.32	296.34	383.45	303.79	289.95	188.83	486.6	387.15	370.65	367.44	309.23	92.83	78.41	82.2	32.42	83.98
		Control vs Anti-PD-1 P value=0.0002
		Control vs AB680 P value=0.0014
		Control vs AB680+Anti-PD-1 P value＜0.0001
		AB680 vs AB680+Anti-PD-1 P value＜0.0001
		Anti-PD-1 vs AB680+Anti-PD-1 P value=0.0002

## Sheet: Figure 1h
	Control	Anti-PD-1	AB680	Anti-PD-1+AB680
	821.6	672.1	698.2	201.7
	923.6	563.1	623.5	122.5
	855.5	481.1	439.1	76.3
	712.5	308.3	531.4	203.3
	603.5	391.6	439	331.7
	Control vs Anti-PD-1 P value=0.0078
	Control vs AB680 P value=0.0144
	Control vs AB680+Anti-PD-1 P value＜0.0001
	AB680 vs AB680+Anti-PD-1 P value=0.0007
	Anti-PD-1 vs AB680+Anti-PD-1 P value=0.0049

## Sheet: Figure 1i
	CD4+ T cells per g tissue					CD8+ T cells per g tissue					IFN-γ+ cells / CD4+ cells					IFN-γ+ cells / CD8+ cells
	Control	Anti-PD-1	AB680	Anti-PD-1+AB680		Control	Anti-PD-1	AB680	Anti-PD-1+AB680		Control	Anti-PD-1	AB680	AB680+Anti-PD-1		Control	Anti-PD-1	AB680	AB680+Anti-PD-1
	3.6518	2.72	2.3161	9.8971		2.7332	4.0473	3.0121	13.1001		25.1	22.3	23.1	40.8		16.2	24.5	37.5	40.2
	2.6608	3.1906	1.7752	8.0202		3.9129	6.2908	4.5077	7.835		18.9	25.4	28.5	52.5		17.3	26.5	26.4	57.3
	3.7164	2.5543	4.8949	13.0484		3.8582	4.6635	3.9366	14.1086		22.7	32.2	32.5	39.7		20.2	34.4	23.1	46.8
	2.4926	4.7326	3.667	5.7876		3.5445	3.7329	3.4306	10.7917		19	28.7	29	45.1		24.5	37.2	29.5	43.2
	1.234	6.4366	3.4321	5.3512		3.3945	7.0069	2.9757	8.1078		16.4	27.2	30.6	46.9		28	30.1	34.1	52.1
	Control vs Anti-PD-1 P value=0.2110					Control vs Anti-PD-1 P value=0.0394					Control vs Anti-PD-1 P value=0.0175					Control vs Anti-PD-1 P value=0.0210
	Control vs AB680 P value=0.5299					Control vs AB680 P value=0.8218					Control vs AB680 P value=0.0054					Control vs AB680 P value=0.0313
	Control vs AB680+Anti-PD-1 P value=0.0051					Control vs AB680+Anti-PD-1 P value=0.0005					Control vs AB680+Anti-PD-1 P value＜0.0001					Control vs AB680+Anti-PD-1 P value=0.0001
	AB680 vs AB680+Anti-PD-1 P value=0.0090					AB680 vs AB680+Anti-PD-1 P value=0.0005					AB680 vs AB680+Anti-PD-1 P value=0.0004					AB680 vs AB680+Anti-PD-1 P value=0.0022
	Anti-PD-1 vs AB680+Anti-PD-1 P value=0.0226					Anti-PD-1 vs AB680+Anti-PD-1 P value=0.0042					Anti-PD-1 vs AB680+Anti-PD-1 P value=0.0002					Anti-PD-1 vs AB680+Anti-PD-1 P value=0.0021

## Sheet: Figure 1l
	IgG-Depletion
		Control					AB680+Anti-PD-1
	5	57.35	46.47	64.62	59.56	62.71	51.44	50.9	58.16	61.61	49.63
	8	85.29	61.06	83.46	81.38	92.79	70.26	66.26	91.43	83.77	62.5
	11	132.91	122.4	91.08	136.65	126.73	89.42	114.9	90.75	97.29	99.76
	14	167.31	133.42	172.07	152.37	107.52	66.2	39.67	99.6	69.05	86.19
	17	225.31	158.52	274.23	205.79	279.9	87.68	95.53	123.44	36.67	90.67
	20	328.44	209.93	357.53	238.31	342.27	91.34	66.94	76.96	73.74	112.82
	23	453.81	325.9	536.54	441.43	505.17	137.95	63.87	83.71	83.24	73.74
	26	654.54	551.15	647.8	480.86	641.04	96.54	73.24	149.42	63.19	113.12
	Control vs AB680+Anti-CD73 P value＜0.0001
	NK1.1-Depletion
		Control					AB680+Anti-PD-1
	5	54.02	67.96	36.81	76.69	55.27	42.71	50.52	62.88	61.25	63.73
	8	79.62	105.14	53.54	83.36	97.38	69.79	63.73	98.03	75.75	59.22
	11	112.41	153.2	130.95	100.71	98.34	63.7	91.21	83.24	80.06	74.9
	14	175.66	186.47	263.33	182.99	181.67	57.18	138.64	72.54	88.08	74.86
	17	221.54	261.06	286.67	256.19	202.34	64.06	94.09	41.56	95.31	84.81
	20	344.3	405.49	389.33	398.67	297.27	89.68	71.73	68.18	109.43	62.73
	23	452.02	481.69	552.14	463.06	416.18	71.55	80.42	73.45	91.21	89.82
	26	634.83	656.36	744.29	502.99	682.65	50.18	62.58	62.84	85.69	101.75
	Control vs AB680+Anti-CD73 P value＜0.0001
	CD8-Depletion
		Control					AB680+Anti-PD-1
	5	81.01	45.97	70.03	59.73	55.15	34.56	55.67	69.14	62.75	48.65
	8	142.24	83.67	140.45	108.71	126.38	84.68	95.32	85.17	106.7	91.39
	11	180.94	104.13	178.43	139.19	140.53	102.17	127.65	135.62	143.89	111.57
	14	279.31	163.99	327.8	213.06	261.74	149.04	187.72	150.65	174.65	161.2
	17	354.63	190.58	349.72	287.29	275.43	189.14	246.3	192.87	215.86	206.53
	20	366.49	321.41	437.6	417.6	333.61	214.29	310.82	250.96	272.4	299.14
	23	695.08	579.98	685.45	662.65	539.85	375.71	332.15	271.05	391.56	274.3
	26	921.11	655.97	920.62	805.51	781.79	518.99	427.41	296.87	509.88	586.22
	Control vs AB680+Anti-CD73 P value=0.0011
	CD4-Depletion
		Control					AB680+Anti-PD-1
	5	56.32	50.78	65.12	58.93	45.89	69.01	45.54	63.62	57.41	44.92
	8	102.7	92.43	76.11	81.25	85.37	136.43	74.6	107.6	87.41	79.74
	11	168.98	207.4	114.96	111.15	133.42	132.24	139.54	145.89	161.08	148.87
	14	262.58	181.15	212.94	210.21	238.38	186.44	146.22	239.34	134.51	220.12
	17	333.21	223.62	225.31	301.3	309.14	232.28	165.81	212.65	245.41	198.44
	20	463.69	490.06	317.44	390.02	425.79	351.72	279.52	305.3	343.57	330.88
	23	705.17	534.09	571.61	576.82	625.11	482.93	324.99	406.57	409.43	463.24
	26	908.84	669.92	618.26	794.55	765.95	654.6	579.75	438.84	534.4	548.53
	Control vs AB680+Anti-CD73 P value=0.0116
	CD4+CD8-Depletion
		Control					AB680+Anti-PD-1
	5	63.28	49.57	61.65	56.59	45.53	72.74	49.44	64.38	53.17	54.15
	8	106.76	97.09	88.91	96.94	71.36	107.55	75.66	100.57	84.55	97.94
	11	195.64	152.2	142.07	125.68	123.08	152.35	143.04	153.01	194.77	175.32
	14	290.22	203.34	241.58	225.16	195.98	230.98	197.5	263.08	210.72	267.18
	17	341.74	337.5	233.02	312.44	291.19	376.47	287.63	255.73	320.36	355.4
	20	562.51	384.37	348.2	444.99	504.25	446.12	318.03	366.8	403.45	405.2
	23	769.21	587.77	592.77	619.06	708.11	619.78	519.27	445.21	604.76	588.4
	26	1027.27	739.62	706.05	956.32	836.34	881.54	780.33	725.03	849.77	763.2
	Control vs AB680+Anti-CD73 P value=0.4565
