# Supplementary material for: Transcriptional control of pancreatic cancer immunosuppression by metabolic enzyme CD73 in a tumor-autonomous and -autocrine manner
Source: Nat Commun. 2023 Jun 8;14:3364. doi: 10.1038/s41467-023-38578-3 (PMC10250326; doi:10.1038/s41467-023-38578-3)
Supplement: Supplementary file 4 — Source data [file 41467_2023_38578_MOESM4_ESM.zip › Source data/Figure 2/Figure 2-statistical source data.xlsx]

## Sheet: Figure 2b
B cell			CD4+ T cell			CD8+ T cell			DC cell
Control	CD73 inhibition		Control	CD73 inhibition		Control	CD73 inhibition		Control	CD73 inhibition
3.20496	1.94748		11.3046	9.75831		9.7425	15.9094		3.69766	1.04346
4.77599	1.18448		14.3654	4.42622		13.5108	8.11197		2.2551	1.68321
1.83102	3.86049		13.3054	9.55236		23.0279	20.0739		3.55976	6.18456
2.07015	2.75454		7.46439	5.25524		18.5765	10.4071		3.57834	1.68281
Control vs. CD73 inhibition P=0.5677			Control vs. CD73 inhibition P=0.0794			Control vs. CD73 inhibition P=0.5381			Control vs. CD73 inhibition P=0.6316
DN-T cell			Granulocytes			Macrophage			NK cells
Control	CD73 inhibition		Control	CD73 inhibition		Control	CD73 inhibition		Control	CD73 inhibition
1.90133	0.957472		39.5613	60.6781		28.5103	7.88984		1.55402	0.962119
1.74276	0.652184		47.1903	69.8119		13.6038	12.2141		1.68737	0.297319
2.50734	1.28359		32.6449	29.7494		21.3751	27.3476		1.70235	1.68552
1.22793	1.87431		46.6066	66.9202		19.072	9.94641		1.32039	1.05293
Control vs. CD73 inhibition P=0.1291			Control vs. CD73 inhibition P=0.1708			Control vs. CD73 inhibition P=0.2877			Control vs. CD73 inhibition P=0.1055

## Sheet: Figure 2c
PD-1			CD163			CD206
Control	CD73 inhibition		Control	CD73 inhibition		Control	CD73 inhibition
0.729716	0.467751		0.053451	0.050149		0.418779	0.260578
0.87372	0.733396		0.067518	0.0572		0.221233	0.35134
1.12038	0.495583		0.269996	0.079139		0.453366	0.297629
0.85328	0.566893		0.101414	0.056586		0.381285	0.232095
Control vs. CD73 inhibition P=0.0176			Control vs. CD73 inhibition P=0.2623			Control vs. CD73 inhibition P=0.1971
Foxp3			TIGIT			TIM3
Control	CD73 inhibition		Control	CD73 inhibition		Control	CD73 inhibition
0.108324	0.039751		0.278654	0.095857		0.071515	0.033319
0.116796	0.048348		0.203826	0.14461		0.073179	0.03963
0.141479	0.103706		0.415125	0.190161		0.117198	0.033504
0.154481	0.065654		0.201835	0.103349		0.084298	0.045268
Control vs. CD73 inhibition P=0.010			Control vs. CD73 inhibition P=0.0412			Control vs. CD73 inhibition P=0.0044

## Sheet: Figure 2e
Treg			PD1low CD44+ CD8+ T cells
Control	CD73 inhibition		Control	CD73 inhibition
17.5656	6.95082		6.54	7.79
14.191	9.17431		4.94	6.97
13.1857	5.82261		6.91	8.37
11.1662	4.20757		4.6	9.55
Control vs. CD73 inhibition P=0.0045			Control vs. CD73 inhibition P=0.022
PD1high CD38high CD8+ T cells			CD44+CD62L+ CD8+ cell
Control	CD73 inhibition		Control	CD73 inhibition
15.2	6.78		0.27	0.45
16.22	14.3		0.73	0.62
20.8	7.92		0.3	1.01
18.52	14.01		0.098	0.33
Control vs. CD73 inhibition P=0.0265			Control vs. CD73 inhibition P=0.2531
CD44+CD62L+ CD4+ cell
Control	CD73 inhibition
0.47	2.33
1.43	1.83
0.32	3.55
0.38	1.29
Control vs. CD73 inhibition P=0.0268

## Sheet: Figure 2f
CD73 Low	CD73 High
5	23
7	17
12	12
14	16
17	26
3	22
1	20
11	22
15	9
5	6
3	18
4	3
6	13
7	14
12	16
5	17
CD73 Low vs CD73 High P=0.0004

## Sheet: Figure 2g
CD73 Low	CD73 High
2	41
8	28
14	7
12	30
18	15
16	22
CD73 Low vs CD73 High P=0.0491

## Sheet: Figure 2h
Treg	CD73
3.99716	9.00327
4.47065	9.9029
5.78298	10.3933
3.46446	29.4276
6.85652	24.8716
0.765624	0.747325
1.03933	11.4664
7.26651	38.9021
2.5326	16.6531
4.12156	26.7665
2.87672	16.1902
4.9547	12.1407
2.48399	14.6465
4.63415	21.0999
1.97371	21.6302
Pearson r=0.5259 P=0.0440
