# Supplementary material for: Transcriptional control of pancreatic cancer immunosuppression by metabolic enzyme CD73 in a tumor-autonomous and -autocrine manner
Source: Nat Commun. 2023 Jun 8;14:3364. doi: 10.1038/s41467-023-38578-3 (PMC10250326; doi:10.1038/s41467-023-38578-3)
Supplement: Supplementary file 4 — Source data [file 41467_2023_38578_MOESM4_ESM.zip › Source data/Figure 3/Figure 3-statistical source data.xlsx]

## Sheet: Figure 3b
WT KPC	CD73KO KPC
30.9	3.3
27.3	8.9
14.5	5.6
17.8	7.7
20.1	10.3
WT VS CD73 KO P value=0.0018

## Sheet: Figure 3c
WT KPC	CD73KO KPC
67	27
59	31
42	19
34	21
52	7
WT VS CD73 KO P value=0.0032

## Sheet: Figure 3e
WT mice	CD73null mice
13.4	15.1
24.2	26.8
11.3	23.4
26.2	22.7
18.6	19.7
WT VS CD73null P value=0.4483

## Sheet: Figure 3f
WT mice	CD73null mice
45	43
53	55
62	61
38	39
46	58
WT VS CD73null P value=0.6963

## Sheet: Figure 3g
BXPC-3				SW1990				KPC				PANC02
WT	CD73 KO	CD73 OE		WT	CD73 KO	CD73 OE		WT	CD73 KO	CD73 OE		WT	CD73 KO	CD73 OE
12427	6752	15963		12025	5232	20051		3699	2643	5535		5957	3409	7956
11739	5123	16343		13383	7586	18135		3678	2787	6051		6765	4233	8088
10898	7835	15241		11056	8533	17774		4368	2040	5734		5613	4524	8224
9479	6832	17445		13646	6630	19963		3943	2502	5472		5923	4107	8929
WT vs CD73 KO P=0.0018				WT vs CD73 KO P=0.0010				WT vs CD73 KO P=0.0008				WT vs CD73 KO P=0.0011
WT vs CD73 OE P=0.0006				WT vs CD73 OE P=0.0003				WT vs CD73 OE P=0.0001				WT vs CD73 OE P=0.0005

## Sheet: Figure 3h
WT	CD73 KO
856	703
1279	319
1041	517
1503	253
1120	432
WT VS CD73KO P=0.0007

## Sheet: Figure 3j
		Days	WT					WT+Anti-CD25					CD73 OE					CD73 OE+Anti-CD25
		7	19030000	18990000	16200000	29870000	23190000	28280000	35530000	17610000	19460000	17010000	21160000	23070000	19900000	18130000	21090000	27080000	17680000	23670000	18620000	20330000
		18	57280000	83670000	71730000	35290000	42290000	29660000	18720000	14320000	37470000	47520000	143100000	113800000	207000000	162300000	93980000	90210000	67610000	30960000	103400000	95100000
		30	119600000	76500000	154400000	99190000	81390000	45980000	35650000	29100000	78000000	82110000	924000000	489700000	390000000	538800000	329100000	174300000	189800000	191000000	206600000	294600000
		WT VS WT+Anti-CD25 P=0.0199
		CD73OE VS CD73OE+Anti-CD25 P=0.0161
		WT VS CD73OE P=0.0036

## Sheet: Figure 3k
WT	WT+Anti-CD25	CD73OE	CD73OE+Anti-CD25
793.2	671.2	1464.8	1236.7
944.2	546.7	1243.3	1075.3
828.9	644.2	1408.6	841.8
817.5	447.9	1589.4	1014.2
611.3	753.7	1529.6	969.1
WT VS WT+Anti-CD25 P=0.0385
CD73OE VS CD73OE+Anti-CD25 P=0.0014
WT VS CD73OE P＜0.0001

## Sheet: Figure 3l
WT	WT+Anti-CD25	CD73OE	CD73OE+Anti-CD25
25.4	27.6	28.5	23.4
24.9	23.1	25.6	27
22.4	24.2	22.1	27.1
28.6	27.2	27.6	26.3
24.2	26.8	24	23.1

## Sheet: Figure 3m
CD4+ T cells per g tissue						CD8+ T cells per g tissue						Treg cells / CD4+ T cells (%)
WT	WT+Anti-CD25	CD73OE	CD73OE+Anti-CD25			WT	WT+Anti-CD25	CD73OE	CD73OE+Anti-CD25			WT	WT+Anti-CD25	CD73OE	CD73OE+Anti-CD25
8.6782	9.1093	4.6433	7.6686			6.3404	12.5961	1.992	2.6318			14.5	0.76	34	1.02
10.9065	8.3011	3.3372	5.8589			12.4084	12.3214	0.9208	4.1282			16.8	0.95	40.6	0.9
5.2697	10.9756	3.8707	5.9243			6.9352	17.2301	0.8706	4.939			17.1	1.04	37.1	0.12
6.7563	12.5694	2.3956	4.3192			10.4238	13.5005	2.7263	6.1898			20.3	1.03	28.7	0.31
7.3197	6.9759	5.7947	6.7748			5.9414	8.4301	1.5909	5.7854			18.9	0.88	30.1	0.97
WT VS WT+Anti-CD25 P=0.2260						WT VS WT+Anti-CD25 P=0.0489						WT VS WT+Anti-CD25 P＜0.0001
CD73OE VS CD73OE+Anti-CD25 P=0.0306						CD73OE VS CD73OE+Anti-CD25 P=0.0026						CD73OE VS CD73OE+Anti-CD25 P＜0.0001
WT VS CD73OE P=0.0095						WT VS CD73OE P=0.0009						WT VS CD73OE P=0.0001
