# Supplementary material for: Transcriptional control of pancreatic cancer immunosuppression by metabolic enzyme CD73 in a tumor-autonomous and -autocrine manner
Source: Nat Commun. 2023 Jun 8;14:3364. doi: 10.1038/s41467-023-38578-3 (PMC10250326; doi:10.1038/s41467-023-38578-3)
Supplement: Supplementary file 4 — Source data [file 41467_2023_38578_MOESM4_ESM.zip › Source data/Figure 4/Figure 4-statistical source data.xlsx]

## Sheet: Figure 4b-c
proteinID	AveExp.E	AveExp.A	logFC	P.Value	foldchange	Regulation	entrezID	uniprotID	WT1	WT2	WT3	WT4	KO1	KO2	KO3	KO4	Threshold
MIP-3a	10.7011	10.0698	0.631297	1.84e-07	1.54896	up	20297	O89093	1842.18	1634.58	1544.48	1647.53	1026.96	1157.48	1071.85	1043.34	TRUE
Fractalkine	10.5613	11.2781	-0.716873	4.43e-06	0.608415	down	20312	O35188	1820.38	1647.17	1287.66	1346.34	2335.96	2590.08	2672.78	2348.44	TRUE
RANTES	9.9972	3.73761	6.25959	3.53e-05	76.6169	up	20304	P30882	1101.13	1088.37	1028.09	882.021	3.39484	179.021	0.57042	24.4829	TRUE
MDC	1.84442	8.306	-6.46158	0.000182895	0.0113467	down	20299	O88430	3.78007	0	7.94056	2.89138	240.398	528.751	436.809	178.197	TRUE
LIX	10.0961	9.77952	0.316625	0.000362477	1.24541	up	20311	P50228	1224.73	1105.17	961.898	1098.44	872.911	862.895	935.737	842.667	TRUE
MCP-1	7.31658	0.968081	6.3485	0.000895485	81.4872	up	20296	P10148	155.592	106.97	154.559	244.515	13.6449	0	0	0	TRUE
TARC	0.666479	0	0.666479	0.0377404	1.58719	up	20295	Q9WUZ6	0.966545	1.27341	0	0.419508	0	0	0	0	TRUE
BLC	0.678004	2.3553	-1.67729	0.0732715	0.312669	down	55985	O55038	0	0	5.55236	0	4.02359	6.66576	11.6137	0.411392	FALSE
CTACK	2.8387	0	2.8387	0.12113	7.15376	up	20301	Q9Z1X0	0	0	26.6332	93.7775	0	0	0	0	FALSE
I-TAC	0	0.0626453	-0.0626453	0.120322	0.957507	down	56066	Q9JHH5	0	0	0	0	0	0	0	0.189686	FALSE
MIP-1a	0.81697	0	0.81697	0.105807	1.7617	up	20302	P10855	1.27642	0	1.19131	0.930961	0	0	0	0	FALSE
MIP-2	0.0119231	0.324832	-0.312908	0.121436	0.805017	down	20310	P10889	0	0	0	0.0336104	0.491751	0.463736	0.127138	0	FALSE
PF4	2.91148	0.965443	1.94604	0.112314	3.85315	up	56744	Q9Z126	14.7491	13.131	0	13.3993	0	0	0	13.5381	FALSE
Eotaxin-2	0.345502	1.04499	-0.699492	0.154781	0.615789	down	56221	Q9JKC0	0	0	1.60631	0	0.942281	0.857541	2.61163	0.391054	FALSE
SDF-1a	0	0.764396	-0.764396	0.400631	0.5887	down	20315	P40224	0	0	0	0	0	0	7.32578	0	FALSE
KC	8.63794	8.59335	0.0445863	0.454024	1.03139	up	14825	P12850	435.965	360.853	409.975	386.543	377.12	392.417	401.551	370.641	FALSE
CXCL16	8.12825	8.14939	-0.0211467	0.720694	0.985449	down	66102	Q8BSU2	291.09	297.515	271.854	256.615	279.275	280.892	284.913	286.705	FALSE
Eotaxin	0.319409	0.428858	-0.109448	0.661859	0.926942	down	20292	P48298	0.368963	0.770988	0	0	0.921363	0.273873	0	0.341716	FALSE
MIG	0.991216	1.37678	-0.385559	0.653174	0.765482	down	17329	P18340	3.85271	0	0	2.2178	0	5.46443	6.03513	0	FALSE
MIP-1g	9.52643	9.51016	0.0162669	0.713466	1.01134	up	20308	P51670	804.838	694.162	716.415	734.962	735.068	688.946	755.909	734.522	FALSE
6Ckine	0.989071	0.95367	0.0354006	0.935399	1.02484	up	65956	P86792	1.58952	0.268191	1.73823	0.726176	0.980132	3.0489	0	0.755104	FALSE
MCP-5	0	0	0	1	1	down	20293	Q62401	0	0	0	0	0	0	0	0	FALSE
MIP-3b	1.715	1.70986	0.00514163	0.994644	1.00357	up	24047	O70460	4.5499	6.95128	1.15911	0.219191	8.00341	3.31214	1.94969	0	FALSE
TCA-3	0	0	0	1	1	down	20290	P10146	0	0	0	0	0	0	0	0	FALSE
TECK	0	0	0	1	1	down	20300	O35903	0	0	0	0	0	0	0	0	FALSE

## Sheet: Figure 4f
Tumor cell			TAMs
WT	CD73KO		WT	CD73KO
2855	1271		589	477
2351	810		531	329
3339	1112		437	524
2321	1608		390	451
3278	1891		451	412
WT vs CD73KO P=0.0009			WT vs CD73KO P=0.4218
NK Cell			Monocytes
WT	CD73KO		WT	CD73KO
628	473		661	625
655	540		746	828
453	543		430	532
671	438		563	527
488	416		792	774
WT vs CD73KO P=0.0996			WT vs CD73KO P=0.8394
Granulocytes			DC
WT	CD73KO		WT	CD73KO
3772	4359		5839	4371
3599	3957		4322	1751
3177	4333		5800	2882
4085	3119		3361	3630
4576	4077		2125	2697
WT vs CD73KO P=0.7064			WT vs CD73KO P=0.1840
CD8			CD4
WT	CD73KO		WT	CD73KO
325	416		164	133
325	423		149	71
284	429		98	144
316	309		130	100
387	301		89	94
WT vs CD73KO P=0.1870			WT vs CD73KO P=0.4023

## Sheet: Figure 4h
BXPC-3
WT	CD73 KD		WT	CD73 OE
135.822	55.859		124.69	261.24
139.969	49.4039		102.01	287.83
132.064	42.134		147.95	274.66
141.739	54.5158		119.22	287.16
135.783	53.2887		139.93	287.9
WT vs CD73 KD P＜0.0001			WT vs CD73 OE P＜0.0001
KPC
WT	CD73 KD		WT	CD73 OE
165.75	82.94		131.64	318.96
195.33	72.16		169.28	289.53
193.08	74.91		189.5	394.84
186.63	67.2		187.72	347.39
177.84	86.83		174.35	333.21
WT vs CD73 KD P＜0.0001			WT vs CD73 OE P＜0.0001
PANC02
WT	CD73 KD		WT	CD73 OE
57.05	24.26		51.87	120.78
55.22	19.3		63.85	111.35
58.4	23.6		63.09	119.41
60.97	25.24		54.87	115.35
67.07	17.27		59.02	131.93
WT vs CD73 KD P＜0.0001			WT vs CD73 OE P＜0.0001
SW1990
WT	CD73 KD		WT	CD73 OE
75.35	23.84		80.94	220.32
65.41	21.93		78.45	231.1
74.99	22.89		79.57	237.14
67.32	18.5		82.64	232.12
71.75	19.31		77.18	226.43
WT vs CD73 KD P＜0.0001			WT vs CD73 OE P＜0.0001

## Sheet: Figure 4k
CD73 (Signal intensity)	CCL5 (Signal intensity)
0.00593892	0.00152531
0.153335	0.0780229
0.15593	0.105004
0.162895	0.058251
0.00821755	0.0336041
0.0205941	0.00966593
0.190317	0.0646182
0.0578459	0.0349994
0.193281	0.110583
0.162911	0.0956489
0.0785998	0.00444567
0.109534	0.0360819
0.119784	0.108596
0.152436	0.106693
0.0568576	0.100219
0.0633051	0.0679453
0.184726	0.0525872
0.154385	0.110589
0.0455299	0.093171
0.146621	0.0750391
0.0782767	0.114686
0.083574	0.0466979
0.0934353	0.106017
0.0500399	0.0727887
0.0293429	0.0498119
0.172236	0.116176
Pearson r=0.5218 P=0.0063

## Sheet: Figure 4m
Panc02
	WT				CD73OE
IgG	7337	8726	6791	7310	12840	18274	14618	15191
Anti-CCL5	4791	3560	5205	4916	6570	4548	5682	5065
IgG WT vs IgG CD73OE P=0.0007
Anti-CCL5+ WT vs Anti-CCL5+ CD73OE P=0.1850
KPC
	WT				CD73 OE
IgG	7534	5933	6624	5788	24452	22109	18993	20113
Anti-CCL5	5639	4236	4812	4674	5534	6483	4252	6839
IgG WT vs IgG CD73OE P＜0.0001
Anti-CCL5+ WT vs Anti-CCL5+ CD73OE P=0.1986
BXPC-3
	WT				CD73 OE
IgG	6880	7926	5074	6188	25927	22483	21724	26951
Anti-CCL5	4402	2703	4275	3224	3432	4939	3146	3160
IgG WT vs IgG CD73OE P＜0.0001
Anti-CCL5+ WT vs Anti-CCL5+ CD73OE P=0.9762
SW1990
	WT				CD73 OE
IgG	6446	6152	6651	5995	11936	9802	12647	10858
Anti-CCL5	4338	4011	4592	4832	4239	5026	3825	4816
IgG WT vs IgG CD73OE P＜0.0001
Anti-CCL5+ WT vs Anti-CCL5+ CD73OE P=0.9219
