# Supplementary material for: Transcriptional control of pancreatic cancer immunosuppression by metabolic enzyme CD73 in a tumor-autonomous and -autocrine manner
Source: Nat Commun. 2023 Jun 8;14:3364. doi: 10.1038/s41467-023-38578-3 (PMC10250326; doi:10.1038/s41467-023-38578-3)
Supplement: Supplementary file 4 — Source data [file 41467_2023_38578_MOESM4_ESM.zip › Source data/Figure 5/Figure 5-statistical source data.xlsx]

## Sheet: Figure 5b
KPC
WT	KO		WT	OE
1.11	0.192		0.886	5.242
0.942	0.207		1.005	5.915
0.989	0.175		1.079	5.09
0.967	0.193		1.041	5.792
WT vs KO P＜0.0001			WT vs OE P＜0.0001
BXPC-3
WT	KO		WT	OE
0.9	0.394		0.898	6.091
1.07	0.396		1.012	6.677
1.014	0.421		1.024	6.265
1.024	0.462		1.076	5.579
WT vs KO P＜0.0001			WT vs OE P＜0.0001
SW1990
WT	KO		WT	OE
0.894	0.303		0.956	2.5
1.294	0.285		1.008	3.489
0.951	0.291		0.99	3.157
0.908	0.296		1.049	3.294
WT vs KO P=0.0003			WT vs OE P＜0.0001

## Sheet: Figure 5c
		Control				ADO
	WT	0.817	1.07	1.089	1.05	3.91	3.737	3.829	3.526
	CD73 KO	0.337	0.304	0.352	0.322	3.609	3.856	3.246	3.285
	ADO+WT vs ADO+CD73 KO P=0.1810
	WT vs CD73 KO P＜0.0001

## Sheet: Figure 5d
		Control				ADO
	WT	1.21	0.914	1.032	0.876	5.99	5.561	4.598	5.395
	CD73 KO	0.338	0.332	0.289	0.353	5.081	5.682	4.851	4.652
	ADO+WT vs ADO+CD73 KO P=0.4170
	WT vs CD73 KO P=0.0001

## Sheet: Figure 5e
		Control				ADO
	Control	0.993	1.031	0.979	0.998	4.383	4.266	3.882	3.581
	AB680	0.312	0.371	0.288	0.377	3.48	3.64	3.625	3.634
	ADO+Control vs ADO+AB680 P=0.0601
	Control+Control vs Control+AB680 P=0.0001

## Sheet: Figure 5f
		Control				ADO
	Control	0.986	1.025	0.945	1.047	10.955	10.53	7.246	8.069
	AB680	0.301	0.342	0.344	0.284	8.066	7.732	7.181	7.885
	ADO+Control vs ADO+AB680 P=0.1618
	Control+Control vs Control+AB680 P=0.0001

## Sheet: Figure 5g
	WT	OE	OE+DPCPX	OE+KW6002	OE+CVT6883	OE+Reversine
	1.063	6.123	6.291	0.962	6.939	6.078
	0.973	6.325	5.37	1.078	5.861	5.646
	0.925	6.894	5.932	1.074	6.282	5.559
	1.045	5.875	5.345	1.106	7.013	5.771
	OE vs OE+DPCPX P=0.1212
	OE vs OE+KW6002 P＜0.0001
	OE vs OE+CVT6883 P=0.5542
	OE vs OE+Reversine P=0.0594

## Sheet: Figure 5h
	WT	OE	OE+DPCPX	OE+KW6002	OE+CVT6883	OE+Reversine
	0.939	6.731	6.063	1.255	7.459	5.717
	1.045	6.363	6.071	1.289	7.236	6.426
	1.006	6.241	6.127	1.265	7.485	5.627
	1.013	6.834	6.829	1.134	8.782	6.484
	OE vs OE+DPCPX P=0.2935
	OE vs OE+KW6002 P＜0.0001
	OE vs OE+CVT6883 P=0.0196
	OE vs OE+Reversine P=0.1244

## Sheet: Figure 5i
		Control				ADO
	Control	0.975	0.983	1.147	0.909	4.835	5.84	6.166	6.839
	KW6002	0.209	0.31	0.27	0.274	0.344	0.403	0.395	0.609
	ADO+Control vs ADO+KW6002 P＜0.0001
	Control+Control vs Control+KW6002 P＜0.0001

## Sheet: Figure 5j
		Control				ADO
	Control	0.934	0.955	1.111	1.009	8.402	7.445	7.6	7.697
	KW6002	0.352	0.401	0.346	0.391	0.396	0.42	0.413	0.426
	ADO+Control vs ADO+KW6002 P＜0.0001
	Control+Control vs Control+KW6002 P＜0.0001
