# Supplementary material for: Transcriptional control of pancreatic cancer immunosuppression by metabolic enzyme CD73 in a tumor-autonomous and -autocrine manner
Source: Nat Commun. 2023 Jun 8;14:3364. doi: 10.1038/s41467-023-38578-3 (PMC10250326; doi:10.1038/s41467-023-38578-3)
Supplement: Supplementary file 4 — Source data [file 41467_2023_38578_MOESM4_ESM.zip › Source data/Figure 6/Figure 6-statistical source data.xlsx]

## Sheet: Figure 6b
	KPC
	Control	MK-2206	Temuterkib	ERK5-IN-1	SB203580	JNKi IX
	0.977	1.064	0.862	0.939	0.238	0.919
	0.983	0.968	0.909	1.104	0.228	0.969
	1.045	0.953	0.924	1.089	0.204	0.945
	0.996	0.966	1.044	1.123	0.244	1.093
	Control vs MK-2206 P=0.6900
	Control vs Temuterkib P=0.1664
	Control vs ERK5-IN-1 P=0.2083
	Control vs SB203580 P＜0.0001
	Control vs JNKi IX P=0.6690
	BXPC-3
	Control	MK-2206	Temuterkib	ERK5-IN-1	SB203580	JNKi IX
	0.999	0.963	0.979	1.2	0.164	0.875
	0.944	0.801	1.247	1.107	0.226	0.915
	1.063	1.169	1.175	1.233	0.224	0.911
	0.998	0.874	1.196	1.146	0.227	0.684
	Control vs MK-2206 P=0.5758
	Control vs Temuterkib P=0.0586
	Control vs ERK5-IN-1 P=0.0037
	Control vs SB203580 P＜0.0001
	Control vs JNKi IX P=0.0418
