# Supplementary material for: Transcriptional control of pancreatic cancer immunosuppression by metabolic enzyme CD73 in a tumor-autonomous and -autocrine manner
Source: Nat Commun. 2023 Jun 8;14:3364. doi: 10.1038/s41467-023-38578-3 (PMC10250326; doi:10.1038/s41467-023-38578-3)
Supplement: Supplementary file 4 — Source data [file 41467_2023_38578_MOESM4_ESM.zip › Source data/Figure 7/Figure 7-statistical source data.xlsx]

## Sheet: Figure 7b
		WT					WT+Anti-CCL5					CD73 OE					CD73 OE+Anti-CCL5
	7	16390000	8672000	23420000	7960000	10020000	20750000	4526000	17540000	8769000	11740000	10590000	17732000	20640000	11320000	6185000	8580000	10210000	23220000	15428000	7737000
	18	32880000	24780000	12470000	20510000	43510000	11350000	23010000	10210000	20690000	23200000	71670000	61480000	43260000	52930000	72820000	17010000	20680000	26090000	52410000	57570000
	30	35490000	49350000	30250000	51630000	45230000	24340000	29680000	23070000	39230000	32850000	212200000	202500000	144900000	184500000	153500000	59950000	70300000	51920000	106490000	96540000
	WT vs WT+Anti-CCL5 P=0.0378
	CD73OE vs CD73OE+Anti-CCL5 P=0.0003
	WT vs CD73OE P＜0.0001

## Sheet: Figure 7c
WT	WT+Anti-CCL5	CD73OE	CD73OE+Anti-CCL5
793.3	583.4	1313.9	1124.9
581.2	684.3	1433.8	1279.3
873.9	514.7	1340.6	896.3
740.3	476.5	1277.1	1039.9
919.6	503.3	1593.3	957.8
WT vs WT+Anti-CCL5 P=0.0111
CD73OE vs CD73OE+Anti-CCL5 P=0.0054
WT vs CD73OE P＜0.0001

## Sheet: Figure 7d
WT	WT+Anti-CCL5	CD73OE	CD73OE+Anti-CCL5
24.7	24.7	23.9	25.3
27.4	24.9	26.3	27.2
24.4	26.4	28.1	24.5
23.5	24.5	25.1	23.1
22.8	26.9	24.1	24.6

## Sheet: Figure 7e
WT	WT+Anti-CCL5	CD73OE	CD73OE+Anti-CCL5
0.624	0.91	1.961	2.178
0.952	0.962	1.511	1.609
1.213	1.311	1.652	2.363
0.786	1.076	2.436	1.857
1.425	1.297	1.918	1.623
WT vs WT+Anti-CCL5 P=0.5226
CD73OE vs CD73OE+Anti-CCL5 P=0.8922
WT vs CD73OE P=0.0031

## Sheet: Figure 7f
CD4
WT	WT+Anti-CCL5	CD73OE	CD73OE+Anti-CCL5
4.5721	6.948	4.0651	6.323
7.5225	9.4813	3.2435	4.8877
8.7701	12.1015	4.0052	7.4268
6.3825	7.2618	2.7218	5.2775
6.2275	9.5222	6.3265	7.2311
WT vs WT+Anti-CCL5 P=0.0766
CD73OE vs CD73OE+Anti-CCL5 P=0.027
WT vs CD73OE P=0.0228
CD8
WT	WT+Anti-CCL5	CD73OE	CD73OE+Anti-CCL5
7.816	6.5069	1.0084	5.2798
7.0876	9.0332	1.4824	3.8449
4.3274	7.8818	0.7217	4.1067
5.5673	8.5004	1.6571	3.3636
6.9238	8.7884	0.4193	1.9893
WT vs WT+Anti-CCL5 P=0.0474
CD73OE vs CD73OE+Anti-CCL5 P=0.0018
WT vs CD73OE P＜0.0001

## Sheet: Figure 7g
WT	WT+Anti-CCL5	CD73OE	CD73OE+Anti-CCL5
18.9	10.6	31.2	24.1
15.3	11.7	28.5	25.7
14.1	11.5	35.6	20.5
16.8	15.4	30.6	18.9
19.8	15.9	29.6	21.4
WT vs WT+Anti-CCL5 P=0.032
CD73OE vs CD73OE+Anti-CCL5 P=0.0008
WT vs CD73OE P＜0.0001

## Sheet: Figure 7h
IFN-γ+ cells / CD4+ cells (%)
WT	WT+Anti-CCL5	CD73OE	CD73OE+Anti-CCL5
20.2	29.6	6.88	12.3
22.7	22.3	6.97	15.2
17.2	25.1	5.13	10.3
23.9	27.6	7.44	14.9
17.1	21	8.61	16.8
WT vs WT+Anti-CCL5 P=0.0494
CD73OE vs CD73OE+Anti-CCL5 P=0.0007
WT vs CD73OE P＜0.0001
IFN-γ+ cells / CD8+ cells (%)
WT	WT+Anti-CCL5	CD73OE	CD73OE+Anti-CCL5
18.4	25.6	5.4	13.2
24.8	29.1	6.61	15.2
21.2	27.2	7.66	18.9
17.1	23.3	5.85	13.9
21.3	27.9	6.39	12.1
WT vs WT+Anti-CCL5 P=0.0067
CD73OE vs CD73OE+Anti-CCL5 P=0.0002
WT vs CD73OE P＜0.0001

## Sheet: Figure 7i
CCR5+ CD8+ cells (%)
WT	WT+Anti-CCL5	CD73OE	CD73OE+Anti-CCL5
23.8	15.1	26.1	22.5
22.1	17.6	19.8	17.1
19.1	13.2	27.3	24.8
17.7	13.5	20.7	20.6
15.2	12.4	22.1	23.1
WT vs WT+Anti-CCL5 P=0.0194
CD73OE vs CD73OE+Anti-CCL5 P=0.4490
WT vs CD73OE P=0.1287
CCR5+ Treg cells (%)
WT	WT+Anti-CCL5	CD73OE	CD73OE+Anti-CCL5
34.1	27.8	79.5	52.2
28.6	18.9	81.5	44.3
31.7	29.3	65.1	41.8
46.7	24.9	62.4	50.4
44.2	33.7	73.2	57.3
WT vs WT+Anti-CCL5 P=0.0470
CD73OE vs CD73OE+Anti-CCL5 P=0.0012
WT vs CD73OE P=0.0001

## Sheet: Figure 7k
		WT					WT+CCL5					CD73KO					CD73KO+CCL5
	5	54.81	63.19	45.33	41.65	56.07	54.34	41.22	69.38	37.35	56.85	48.71	56.02	44.28	36.26	69.48	39.09	60.59	41.46	45.27	62.58
	8	87.16	114.5	79.38	64.08	88.8	109.62	114.75	167.61	65.36	105.99	113.73	69.41	76.41	64.85	78.96	67.6	108.87	73.35	95.44	82.22
	11	139.91	218.88	170.36	145.6	177.28	322.24	328.58	280.93	166.27	210.37	221.83	146.72	139.21	108.81	114.09	129.95	225.91	127.77	202.4	144.83
	14	307.98	397.05	398.2	285.45	341.93	423.28	499.71	507.63	529.55	299.3	376.86	258.43	227.63	251.29	192.46	201.65	303.38	209.26	457.15	205.38
	17	733.32	682.02	642.55	475.18	579.86	751.15	777.04	829.46	763.35	615.03	551.55	387.63	285.1	426.58	345.38	391.51	537.44	337.78	572.51	423.05
	20	1082.5	882.97	810.27	779.13	878.84	1132.52	1116.9	1285.98	931.22	1032.02	615.32	422.54	303.57	523.36	383.08	514.53	607.06	524.43	686.26	741.93
	23	1326.03	1214.52	998.12	1050	1194.54	1358.25	1334.81	1456.47	1500.77	1195.94	749.95	623.11	424.53	557.48	436.34	974.4	852.4	716.08	823.05	902.72
		WT vs WT+CCL5 i.t. P=0.0281
		CD73KO vs CD73KO+CCL5 i.t. P=0.0041
		WT vs CD73KO P=0.0001

## Sheet: Figure 7l
WT	WT+CCL5	CD73KO	CD73KO+CCL5
1081.2	1209.1	555.3	785.9
1008.4	1305.8	453.2	854.3
1162.6	1088.6	604.7	752.2
954.5	1145.6	621	961.5
906.2	1390.5	528.4	833.3
WT vs WT+CCL5 i.t. P=0.0200
CD73KO vs CD73KO+CCL5 i.t. P=0.0003
WT vs CD73KO P＜0.0001

[truncated: 6 more sheets: Figure 7m, Figure 7n, Figure 7o, Figure 7p, Figure 7q, Figure 7r]
