# Supplementary material for: Transcriptional control of pancreatic cancer immunosuppression by metabolic enzyme CD73 in a tumor-autonomous and -autocrine manner
Source: Nat Commun. 2023 Jun 8;14:3364. doi: 10.1038/s41467-023-38578-3 (PMC10250326; doi:10.1038/s41467-023-38578-3)
Supplement: Supplementary file 4 — Source data [file 41467_2023_38578_MOESM4_ESM.zip › Source data/Supplementary Figure 1/Supplementary Figure 1-statistical source data.xlsx]

## Sheet: a+b
orthotopic					subcutaneous
Control	Anti-PD-1	AB680	Anti-PD-1+AB680		Control	Anti-PD-1	AB680	Anti-PD-1+AB680
21.7	22.1	25.2	22.3		29.7	27.1	22.7	23.7
24.9	25.4	25.7	27.6		22.9	23.3	24.5	24.1
25.7	26.5	21.9	27.6		27.9	22.1	27.2	28.6
27.4	24.6	26.8	24.3		27.6	26.4	27.7	22.1
25.1	24.7	24.7	23.7		23	22.8	25	24.5
