# Supplementary material for: Transcriptional control of pancreatic cancer immunosuppression by metabolic enzyme CD73 in a tumor-autonomous and -autocrine manner
Source: Nat Commun. 2023 Jun 8;14:3364. doi: 10.1038/s41467-023-38578-3 (PMC10250326; doi:10.1038/s41467-023-38578-3)
Supplement: Supplementary file 4 — Source data [file 41467_2023_38578_MOESM4_ESM.zip › Source data/Supplementary Figure 11/Supplementary Figure 11-statistical source data.xlsx]

## Sheet: a
	Control				AMP
WT	0.722	1.032	1.176	1.14	4.479	5.299	5.353	5.107
CD73 KO	0.257	0.272	0.266	0.309	0.408	0.452	0.515	0.362
Control+WT vs Control+CD73 KO P=0.0004
AMP+WT vs AMP+CD73 KO P＜0.0001

## Sheet: b
	Control				AMP
WT	0.938	1.043	1.08	0.946	9.308	9.675	10.768	9.805
CD73 KO	0.25	0.364	0.348	0.285	0.32	0.313	0.319	0.296
Control+WT vs Control+CD73 KO P＜0.0001
AMP+WT vs AMP+CD73 KO P＜0.0001

## Sheet: c
	Control				AMP
Control	1.314	0.8	0.991	0.96	4.63	5.53	6.019	5.53
AB680	0.254	0.279	0.26	0.289	0.359	0.389	0.474	0.447
Control+Control vs Control+AB680 P=0.0005
AMP+Control vs AMP+AB680 P＜0.0001

## Sheet: d
	Control				AMP
Control	0.968	1.029	0.901	1.114	5.784	5.69	6.089	6.32
AB680	0.25	0.369	0.345	0.353	0.335	0.395	0.347	0.343
Control+Control vs Control+AB680 P＜0.0001
AMP+WT vs AMP+AB680 P＜0.0001

## Sheet: e
	Control				ADO
WT	0.971	1.022	0.966	1.043	4.004	4.897	4.559	4.772
Adora2a KD	0.2	0.298	0.209	0.186	0.314	0.279	0.173	0.244
WT+Control vs WT+ADO P＜0.0001
Adora2a KD+Control vs Adora2a KD+ADO P=0.4873
WT+Control vs Adora2a KD+Control P＜0.0001

## Sheet: f
	Control				ADO
WT	0.893	0.95	1.05	1.123	5.997	5.279	5.235	5.407
Adora2a KD	0.339	0.351	0.395	0.301	0.377	0.331	0.43	0.389
WT+Control vs WT+ADO P＜0.0001
Adora2a KD+Control vs Adora2a KD+ADO P=0.2548
WT+Control vs Adora2a KD+Control P＜0.0001
