# Supplementary material for: Transcriptional control of pancreatic cancer immunosuppression by metabolic enzyme CD73 in a tumor-autonomous and -autocrine manner
Source: Nat Commun. 2023 Jun 8;14:3364. doi: 10.1038/s41467-023-38578-3 (PMC10250326; doi:10.1038/s41467-023-38578-3)
Supplement: Supplementary file 4 — Source data [file 41467_2023_38578_MOESM4_ESM.zip › Source data/Supplementary Figure 12/Supplementary Figure 12-statistical source data.xlsx]

## Sheet: e
	WT				CD73 OE
Control	0.989	0.98	1.069	0.963	5.695	5.584	6.019	5.601
SB203580	0.294	0.244	0.286	0.233	0.281	0.246	0.299	0.258
Control+WT vs Control+CD73 OE P＜0.0001
SB203580+WT vs SB203580+CD73 OE P=0.7424

## Sheet: f
	WT				CD73 OE
Control	0.977	1.055	0.983	0.985	5.365	6.628	5.875	5.828
SB203580	0.217	0.271	0.215	0.261	0.244	0.378	0.286	0.235
Control+WT vs Control+CD73 OE P＜0.0001
SB203580+WT vs SB203580+CD73 OE P=0.2574

## Sheet: g
	WT				CD73 OE
Control	68.22	50.38	63.23	60.11	123.23	144.52	131.93	115.89
SB203580	22.43	25.24	15.23	23.45	25.21	20.32	21.25	23.68
Control+WT vs Control+CD73 OE P＜0.0001
SB203580+WT vs SB203580+CD73 OE P=0.6913

## Sheet: h
	WT				CD73 OE
Control	40.3	47.6	52.4	66.1	150.4	130.2	112.89	131.7
SB203580	31.3	25.5	30.3	29.4	42.3	30.1	32.6	28.2
Control+WT vs Control+CD73 OE P=0.0001
SB203580+WT vs SB203580+CD73 OE P=0.2629
