# Supplementary material for: Transcriptional control of pancreatic cancer immunosuppression by metabolic enzyme CD73 in a tumor-autonomous and -autocrine manner
Source: Nat Commun. 2023 Jun 8;14:3364. doi: 10.1038/s41467-023-38578-3 (PMC10250326; doi:10.1038/s41467-023-38578-3)
Supplement: Supplementary file 4 — Source data [file 41467_2023_38578_MOESM4_ESM.zip › Source data/Supplementary Figure 13/Supplementary Figure 13-statistical source data.xlsx]

## Sheet: n
BXPC-3
	WT				CD73 OE
WT	1.028	0.961	1.027	0.985	7.257	8.524	7.799	8.09
STAT1 KD	0.284	0.301	0.256	0.226	0.23	0.255	0.271	0.292
WT+WT vs WT+CD73 OE P＜0.0001
STAT1 KD+WT vs STAT1 KD +CD73 OE P=0.8370
SW1990
	WT				CD73 OE
WT	1.046	0.941	1.023	0.994	8.226	9.056	9.236	9.471
STAT1 KD	0.254	0.265	0.213	0.284	0.294	0.247	0.25	0.318
WT+WT vs WT+CD73 OE P＜0.0001
STAT1 KD+WT vs STAT1 KD +CD73 OE P=0.3443

## Sheet: o
BXPC-3
	WT				CD73 OE
WT	43.1	45.1	36.2	55.4	86.7	101.3	92.4	82.1
STAT1 KD	28.9	17.8	22.4	16.4	27.1	19.8	30.4	25.2
WT+WT vs WT+CD73 OE P=0.0002
STAT1 KD+WT vs STAT1 KD +CD73 OE P=2807
KPC
	WT				CD73 OE
WT	35.2	55.4	37.8	41.5	78.3	67.1	83.1	90.6
STAT1 KD	16.7	25.2	12.3	18.7	24.1	26.5	21.3	20.8
WT+WT vs WT+CD73 OE P=0.0014
STAT1 KD+WT vs STAT1 KD +CD73 OE P=0.1490
