# Supplementary material for: Transcriptional control of pancreatic cancer immunosuppression by metabolic enzyme CD73 in a tumor-autonomous and -autocrine manner
Source: Nat Commun. 2023 Jun 8;14:3364. doi: 10.1038/s41467-023-38578-3 (PMC10250326; doi:10.1038/s41467-023-38578-3)
Supplement: Supplementary file 4 — Source data [file 41467_2023_38578_MOESM4_ESM.zip › Source data/Supplementary Figure 14/Supplementary Figure 14-statistical source data.xlsx]

## Sheet: a
	Control				ADO
WT	0.952	0.911	1.09	1.048	7.116	8.826	7.746	6.388
CD73 KO	0.264	0.285	0.261	0.211	6.293	7.206	8.237	7.215
WT+Control vs WT+ADO P＜0.0001
CD73 KO+Control vs CD73 KO+ADO P＜0.0001
WT+Control vs cd73 KO+Control P＜0.0001

## Sheet: b
	Control				ADO
Control	0.965	0.862	1.114	1.061	7.8	7.819	6.871	6.841
KW6002	0.264	0.285	0.261	0.311	0.293	0.206	0.337	0.215
Control+Control vs Control+ADO P＜0.0001
KW6002+Control vs KW6002+ADO P=0.6206
Control+Control vs KW6002+Control P＜0.0001

## Sheet: c
	Control				ADO
WT	0.868	0.992	0.884	1.259	7.338	6.433	7.745	6.614
A2aR KD	0.331	0.252	0.352	0.245	0.304	0.409	0.33	0.297
WT+Control vs WT+ADO P＜0.0001
A2aR KD+Control vs A2aR KD+ADO P=0.3280
WT+Control vs A2aR KD+Control P＜0.0001

## Sheet: d
WT	OE	OE+DPCPX	OE+KW6002	OE+CVT6883	OE+Reversine
0.903	7.013	5.564	1.394	8.734	7.996
0.869	8.738	7.303	2.317	8.117	8.197
1.054	7.568	6.538	1.989	9.739	9.832
1.174	8.988	7.55	1.844	7.308	8.794
WT vs OE P＜0.0001
OE vs OE+DPCPX P=0.0849
OE vs OE+KW6002 P＜0.0001
OE vs OE+CVT6883 P=0.5882
OE vs OE+Reversine P=0.3540

## Sheet: g
	WT				CD73 OE
WT	0.844	0.999	1.083	1.078	6.743	7.115	7.366	8.609
STAT1 KD	0.209	0.233	0.144	0.332	0.154	0.279	0.246	0.304
WT+WT vs WT+CD73 OE P＜0.0001
STAT1 KD+WT vs STAT1 KD+CD73 OE P=0.7586
WT+WT vs WT+STAT1 KD P＜0.0001
