# Supplementary material for: Transcriptional control of pancreatic cancer immunosuppression by metabolic enzyme CD73 in a tumor-autonomous and -autocrine manner
Source: Nat Commun. 2023 Jun 8;14:3364. doi: 10.1038/s41467-023-38578-3 (PMC10250326; doi:10.1038/s41467-023-38578-3)
Supplement: Supplementary file 4 — Source data [file 41467_2023_38578_MOESM4_ESM.zip › Source data/Supplementary Figure 15/Supplementary Figure 15-statistical source data.xlsx]

## Sheet: a
Treg
WT	WT+Anti-CCL5	CD73OE	CD73OE+Anti-CCL5
18.9	10.6	31.2	24.1
15.3	11.7	28.5	25.7
14.1	11.5	35.6	20.5
16.8	15.4	30.6	18.9
19.8	15.9	29.6	21.4
WT vs WT+Anti-CCL5 P=0.032
CD73OE vs CD73OE+Anti-CCL5 P=0.0008
WT vs CD73OE P＜0.0001

## Sheet: b
IFN-γ+ cells / CD4+ cells (%)
WT	WT+Anti-CCL5	CD73OE	CD73OE+Anti-CCL5
20.2	29.6	6.88	12.3
22.7	22.3	6.97	15.2
17.2	25.1	5.13	10.3
23.9	27.6	7.44	14.9
17.1	21	8.61	16.8
WT vs WT+Anti-CCL5 P=0.0494
CD73OE vs CD73OE+Anti-CCL5 P=0.0007
WT vs CD73OE P＜0.0001

## Sheet: c
IFN-γ+ cells / CD8+ cells (%)
WT	WT+Anti-CCL5	CD73OE	CD73OE+Anti-CCL5
18.4	25.6	5.4	13.2
24.8	29.1	6.61	15.2
21.2	27.2	7.66	18.9
17.1	23.3	5.85	13.9
21.3	27.9	6.39	12.1
WT vs WT+Anti-CCL5 P=0.0067
CD73OE vs CD73OE+Anti-CCL5 P=0.0002
WT vs CD73OE P＜0.0001

## Sheet: d
Treg
WT	WT+CCL5	CD73KO	CD73KO+CCL5
17.8	30.1	8.44	17.6
20.6	25.6	9.21	21.4
18.9	22.3	8.82	15.4
22	24.8	10.2	20.2
23.7	26.4	8.81	19.2
WT vs WT+CCL5 i.t. P=0.0131
CD73KO vs CD73KO+CCL5 i.t. P＜0.0001
WT vs CD73KO P＜0.0001

## Sheet: e
IFN-γ+ cells / CD4+ cells (%)
WT	WT+CCL5	CD73KO	CD73KO+CCL5
25.2	20.5	38.9	33.5
18.2	19.1	45.6	31.6
19.7	18.9	40.2	37.2
22.6	17	42.8	29.6
24	21.2	47.1	34.8
WT vs WT+CCL5 i.t. P=0.1207
CD73KO vs CD73KO+CCL5 i.t. P=0.0015
WT vs CD73KO P＜0.0001

## Sheet: f
IFN-γ+ cells / CD8+ cells (%)
WT	WT+CCL5	CD73KO	CD73KO+CCL5
25	17.1	44.1	36.6
31.1	20.5	56.2	42
27.2	25.8	51.8	29.3
23.9	23.6	42.7	38
22.4	18.2	50.4	40.4
WT vs WT+CCL5 i.t. P=0.0595
CD73KO vs CD73KO+CCL5 i.t. P=0.0077
WT vs CD73KO P＜0.0001
