# Supplementary material for: Transcriptional control of pancreatic cancer immunosuppression by metabolic enzyme CD73 in a tumor-autonomous and -autocrine manner
Source: Nat Commun. 2023 Jun 8;14:3364. doi: 10.1038/s41467-023-38578-3 (PMC10250326; doi:10.1038/s41467-023-38578-3)
Supplement: Supplementary file 4 — Source data [file 41467_2023_38578_MOESM4_ESM.zip › Source data/Supplementary Figure 3/Supplementary Figure 3-statistical source data.xlsx]

## Sheet: a
IFN-γ+ cells / CD4+ cells (%)
Control	Anti-PD-1	AB680	Anti-PD-1+AB680
12.3	24.2	20.6	45.1
15.6	27.8	32.1	53
14.1	19.1	29.7	39.2
18.4	30.4	36.6	40.1
20.4	18.9	22.3	48.6
Control vs Anti-PD-1 P value=0.0195
Control vs AB680 P value=0.0067
Control vs AB680+Anti-PD-1 P value＜0.001
AB680 vs AB680+Anti-PD-1 P value=0.0027
Anti-PD-1 vs AB680+Anti-PD-1 P value=0.0003

## Sheet: b
IFN-γ+ cells / CD8+ cells (%)
Control	Anti-PD-1	AB680	Anti-PD-1+AB680
24.3	30	30.2	42.3
22.1	22.4	25.6	39.6
16.3	32.1	35.2	50.3
19.8	29.6	35.4	55.1
17.1	26.5	26.3	45.1
Control vs Anti-PD-1 P value=0.0067
Control vs AB680 P value=0.0033
Control vs AB680+Anti-PD-1 P value＜0.0001
AB680 vs AB680+Anti-PD-1 P value=0.0018
Anti-PD-1 vs AB680+Anti-PD-1 P value=0.0005

## Sheet: c
IFN-γ+ cells / CD4+ cells
Control	Anti-PD-1	AB680	AB680+Anti-PD-1
25.1	22.3	23.1	40.8
18.9	25.4	28.5	52.5
22.7	32.2	32.5	39.7
19	28.7	29	45.1
16.4	27.2	30.6	46.9
Control vs Anti-PD-1 P value=0.0175
Control vs AB680 P value=0.0054
Control vs AB680+Anti-PD-1 P value＜0.0001
AB680 vs AB680+Anti-PD-1 P value=0.0004
Anti-PD-1 vs AB680+Anti-PD-1 P value=0.0002

## Sheet: d
IFN-γ+ cells / CD8+ cells
Control	Anti-PD-1	AB680	AB680+Anti-PD-1
16.2	24.5	37.5	40.2
17.3	26.5	26.4	57.3
20.2	34.4	23.1	52.1
24.5	37.2	29.5	43.2
28	30.1	34.1	46.8
Control vs Anti-PD-1 P value=0.0210
Control vs AB680 P value=0.0313
Control vs AB680+Anti-PD-1 P value=0.0001
AB680 vs AB680+Anti-PD-1 P value=0.0022
Anti-PD-1 vs AB680+Anti-PD-1 P value=0.0021
