# Supplementary material for: Transcriptional control of pancreatic cancer immunosuppression by metabolic enzyme CD73 in a tumor-autonomous and -autocrine manner
Source: Nat Commun. 2023 Jun 8;14:3364. doi: 10.1038/s41467-023-38578-3 (PMC10250326; doi:10.1038/s41467-023-38578-3)
Supplement: Supplementary file 4 — Source data [file 41467_2023_38578_MOESM4_ESM.zip › Source data/Supplementary Figure 4/Supplementary Figure 4-statistical source data.xlsx]

## Sheet: Sfigure 4b
	Untreated					Treated
5						38.9	54.82	37.85	44.74	42.58
8						34.21	71.41	65.32	41.41	69.34
11						90.52	49.58	54.63	78.91	66.94
14						58.91	59.26	65.68	89.6	56.54
17						58.51	70.3	58.96	70.45	37.61
20						0	0	0	0	0
120	0	0	0	0	0	0	0	0	0	0
123	0	63.33	47.44	0	53.71	0	0	0	0	0
126	88.63	94.25	51.83	40.09	63.97	0	0	21.13	0	0
129	129.95	173.52	112.96	75.37	134.96	0	0	30.9	0	0
132	125.44	118.37	162.72	156.31	95.7	0	0	41.45	0	31.33
135	171.69	229.61	151.61	219.5	176.33	0	0	49.25	0	37.45
138	301.27	189.79	223.03	209.67	262.42	0	0	41.23	29.71	48.38
141	283.41	285.55	275.72	432.43	311.64	0	34.27	34.31	26.5	51.38
144	412.72	366.51	297.76	498.29	398.4	0	30.46	64.56	28.62	42.21
147	519.23	761.75	381.92	552.16	536.74	0	29.84	44.07	34.52	28.92
150	761.06	921.97	479.41	739.89	800.47	0	24.43	48.91	37.59	0

## Sheet: Sfigure 4d-j
	CD4+8-D					CD4-D					CD8-D					Untreated					IgG					NK-D
120	0	0	0	17.09	17.73	0	0	0	0	0	0	0	0	20.95	0	0	0	0	0	0	0	0	0	0	0	0	0	0	0	0
123	0	0	19.9	25.63	26.59	0	0	23.27	21.46	0	0	20.52	25.45	29.75	0	0	54.81	46.22	0	43.93	0	0	0	0	0	0	0	0	0	0
126	24.73	26.14	29.84	38.45	39.88	0	21.43	35.44	28.76	45.42	0	24.14	32.13	33.21	25.77	77.58	81.26	50.08	59.72	50.11	0	0	26.75	0	0	0	0	0	0	0
129	27.1	49.21	34.77	67.68	49.82	50.84	24.68	60.97	57	35.19	29.63	53.39	57.31	69.99	46.6	117.86	61.63	97.11	59.64	90.14	0	29.25	20.97	26.7	0	0	0	26.46	33.39	0
132	55.65	98.82	27.15	96.52	119.73	59.72	41.32	75.44	89.56	49.12	33.81	55.77	46.86	95.19	61.97	143.22	77.22	111.34	134.31	151.17	0	21.5	45.06	20.91	21.65	0	10.19	32.91	31.25	0
135	73.48	128.22	110.73	179.77	84.6	58.78	75.96	120.75	102.95	69.77	58.59	51.41	101.83	70.68	51.66	86.19	79.38	147.74	161.61	173.34	0	30.03	35.58	34.98	28.65	0	15.19	45.96	45.42	0
138	165.22	162.34	181.09	174.66	231.9	96.99	132.41	185.24	172.37	117.59	88.37	75.95	116.84	99.24	94.35	142.04	170.03	305.06	150.09	203.4	0	42.74	49.26	25.48	28.14	0	37.25	32.63	42.53	0
141	187.82	198.5	226.63	291.99	302.85	118.75	156.37	238.56	205.51	149.23	89.79	103.79	195.04	177.74	111.16	394.65	212.35	276.58	209.52	303.55	0	74.27	67.03	9.12	16.59	0	43.78	28.76	25.93	0
144	251.74	227.76	349.95	407.98	424.27	200.55	386.23	291.95	363.75	215.66	107.62	167.26	179.37	214.45	147.91	459.05	312.81	446.55	337.05	314.62	0	83.55	69.14	0	0	0	27.14	34.52	45.94	0
147	452.6	426.63	559.93	606.98	881.41	372.02	464.43	535.68	453.95	408.77	159.83	272.51	303.61	351.49	238.04	531.76	405.33	650.52	561.57	613	0	67.61	53.18	0	0	0	34.08	42.57	35.69	0
150	633.91	669.95	764.89	985.46	1022.11	417.38	539.35	782.81	731.04	516.19	217.01	337.26	418.15	488.89	298.25	891.29	717.52	885.67	600.04	666.9	0	51.2	59.24	0	0	0	44.01	57.41	42.94	0
	Untreated vs CD4+CD8 Depletion P=0.5435
	CD4+CD8 Depletion vs CD4 P=0.0729
	CD4+CD8 Depletion vs CD8 P=0.0011
	CD4+CD8 Depletion vs IgG P＜0.0001
	CD8 Depletion vs IgG P=0.0001
	NK Cell Depletion vs IgG P=0.7185
