# Supplementary material for: Transcriptional control of pancreatic cancer immunosuppression by metabolic enzyme CD73 in a tumor-autonomous and -autocrine manner
Source: Nat Commun. 2023 Jun 8;14:3364. doi: 10.1038/s41467-023-38578-3 (PMC10250326; doi:10.1038/s41467-023-38578-3)
Supplement: Supplementary file 4 — Source data [file 41467_2023_38578_MOESM4_ESM.zip › Source data/Supplementary Figure 7/Supplementary Figure 7-statistical source data.xlsx]

## Sheet: a-d
Control	TGF-β
0.36	22.5
0.12	24.7
0.23	24.3
0.31	23.6
Control vs TGF-β P＜0.0001
PANC02
Control	CD73 KO	CD73 OE
9.67	11.2	10.3
9.64	10.6	9.89
11.8	9.67	11.4
11	10.4	11.6
Control vs CD73 KO P=0.9256
Control vs CD73 OE P=0.7042
KPC
Control	CD73 KO	CD73 OE
4.31	3.42	4.12
3.84	3.2	3.37
4.78	4.32	4.76
3.99	4.11	3.97
Control vs CD73 KO P=0.2178
Control vs CD73 OE P=0.6378

## Sheet: e-h
Control	IL-2
14.4	27.3
15.6	25.4
13.7	30.5
16.2	27.6
Control vs IL-2 P＜0.0001
PANC02
Control	CD73 KO	CD73 OE
14.3	12.8	14.2
11.2	11.9	11.7
14.5	12.4	14.4
13.8	15.5	15.3
Control vs CD73 KO P=0.6869
Control vs CD73 OE P=0.8734
KPC
Control	CD73 KO	CD73 OE
19.8	16.7	15.6
14.5	17.4	18.5
17.6	19.7	15.3
18.2	16.4	19.4
Control vs CD73 KO P=0.9857
Control vs CD73 OE P=0.8371
