# Supplementary material for: Transcriptional control of pancreatic cancer immunosuppression by metabolic enzyme CD73 in a tumor-autonomous and -autocrine manner
Source: Nat Commun. 2023 Jun 8;14:3364. doi: 10.1038/s41467-023-38578-3 (PMC10250326; doi:10.1038/s41467-023-38578-3)
Supplement: Supplementary file 4 — Source data [file 41467_2023_38578_MOESM4_ESM.zip › Source data/Supplementary Figure 8/Supplementary Figure 8-statistical source data.xlsx]

## Sheet: a
Treg cells / CD4+ T cells (%)
WT	WT+Anti-CD25	CD73OE	CD73OE+Anti-CD25
14.5	0.76	34	1.02
16.8	0.95	40.6	0.9
17.1	1.04	37.1	0.12
20.3	1.03	28.7	0.31
18.9	0.88	30.1	0.97
WT VS WT+Anti-CD25 P＜0.0001
CD73OE VS CD73OE+Anti-CD25 P＜0.0001
WT VS CD73OE P=0.0001

## Sheet: b
IFN-γ+ cells / CD4+ cells (%)
WT	WT+Anti-CD25	CD73OE	CD73OE+Anti-CD25
24.1	24.6	5.95	14.3
18.9	30.1	6.56	15.6
20.4	26.5	7.01	12.8
16.3	27	6.43	15
21.6	29.7	6.12	11.9
WT VS WT+Anti-CD25 P＜0.0032
CD73OE VS CD73OE+Anti-CD25 P＜0.0001
WT VS CD73OE P＜0.0001

## Sheet: c
IFN-γ+ cells / CD8+ cells (%)
WT	WT+Anti-CD25	CD73OE	CD73OE+Anti-CD25
18.7	30.6	5.73	16.8
25.6	34.5	8.91	14.2
22.7	25.8	7.97	17.8
26.8	28.9	7.93	10.1
20.1	26.4	8.04	17.2
WT VS WT+Anti-CD25 P=0.0191
CD73OE VS CD73OE+Anti-CD25 P=0.0011
WT VS CD73OE P＜0.0001
