# Supplementary material for: Transcriptional control of pancreatic cancer immunosuppression by metabolic enzyme CD73 in a tumor-autonomous and -autocrine manner
Source: Nat Commun. 2023 Jun 8;14:3364. doi: 10.1038/s41467-023-38578-3 (PMC10250326; doi:10.1038/s41467-023-38578-3)
Supplement: Supplementary file 4 — Source data [file 41467_2023_38578_MOESM4_ESM.zip › Source data/Supplementary Figure 9/Supplementary Figure 9-statistical source data.xlsx]

## Sheet: a-c
proteinID	AveExp.B	AveExp.D	logFC	P.Value	foldchange	Regulation	entrezID	uniprotID	PANC02_OE1	PANC02_OE2	PANC02_OE3	PANC02_OE4	PANC02_WT1	PANC02_WT2	PANC02_WT3	PANC02_WT4	Threshold
MIP-3a	9.97445	10.6487	-0.674269	7.45e-08	0.62665	down	20297	O89093	1027.52	931.132	1151.16	926.317	1634.39	1581.63	1670.91	1534.04	TRUE
RANTES	9.71304	3.72919	5.98384	5.78e-05	63.2872	up	20304	P30882	792.596	831.309	896.856	835.699	28.9064	9.24866	9.62862	8.49489	TRUE
LIX	9.83694	10.1843	-0.347316	0.000146971	0.786045	down	20311	P50228	971.314	864.612	966.845	857.863	1115.99	1205	1264.96	1073.61	TRUE
Fractalkine	11.2558	10.7594	0.496407	0.000255058	1.4107	up	20312	O35188	2696.84	2152.12	2566.81	2396.04	1848.17	1705.22	1792.39	1594.53	TRUE
MDC	6.26546	0	6.26546	0.0002476	76.9293	up	20299	O88430	264.932	278.074	0	470.931	0	0	0	0	TRUE
SDF-1a	3.10162	0	3.10162	0.00285316	8.5838	up	20315	P40224	7.15456	25.8755	0	23.772	0	0	0	0	TRUE
Eotaxin	0.798878	0.0733464	0.725531	0.00915306	1.65351	up	20292	P48298	1.03831	1.48629	0.516815	0.191766	0	0	0	0.225513	TRUE
KC	8.5394	8.71406	-0.174655	0.00820969	0.885979	down	14825	P12850	360.221	374.226	405.325	346.956	405.653	433.791	432.799	404.486	FALSE
CXCL16	8.14563	8.27963	-0.134002	0.0345089	0.9113	down	66102	Q8BSU2	292.464	272.791	297.018	267.595	323.174	319.47	327.665	272.118	FALSE
Eotaxin-2	1.08084	0.0504559	1.03039	0.0426716	2.04257	up	56221	Q9JKC0	0	4.23753	0.441289	1.65208	0	0	0	0.150151	TRUE
MIP-1g	9.49392	9.58052	-0.0865964	0.0636071	0.941742	down	20308	P51670	726.784	677.121	750.686	727.574	746.61	798.574	773.009	741.697	FALSE
MIP-2	0.365419	0	0.365419	0.0741143	1.28826	up	20310	P10889	0.793478	0	0.123171	0.367309	0	0	0	0	FALSE
CTACK	3.18801	0	3.18801	0.0845448	9.11354	up	20301	Q9Z1X0	70.5689	0	0	95.3883	0	0	0	0	FALSE
BLC	1.51017	0	1.51017	0.103687	2.84844	up	55985	O55038	3.87272	12.51	0	0	0	0	0	0	FALSE
MIP-1a	0.906337	0.0877184	0.818619	0.105158	1.76372	up	20302	P10855	2.0325	2.0015	0.355816	0	0.275333	0	0	0	FALSE
MIG	1.3854	0.273977	1.11143	0.205135	2.16059	up	17329	P18340	2.79414	2.8758	2.16749	0	0	0	0	1.13747	FALSE
MCP-1	2.83587	4.82405	-1.98818	0.223059	0.252057	down	20296	P10148	0	0	122.072	20.1138	0	92.2838	107.779	62.4428	FALSE
TARC	0.303475	0.646816	-0.343341	0.261019	0.788214	down	20295	Q9WUZ6	1.16856	0	0.0696678	0	0	0.878807	1.00305	0.596871	FALSE
MIP-3b	1.23761	0.52764	0.709971	0.360258	1.63577	up	24047	O70460	1.48967	1.08998	2.74464	0.586858	0	0	3.31859	0	FALSE
PF4	2.22219	1.25626	0.965927	0.416941	1.95332	up	56744	Q9Z126	11.9827	0	1.51293	13.5291	0	0	1.21253	13.7165	FALSE
6Ckine	0.574827	0.62495	-0.0501229	0.908643	0.965854	down	65956	P86792	0.666338	0	1.95391	0	0.447696	1.03073	0	0.92391	FALSE
I-TAC	0	0	0	1	1	down	56066	Q9JHH5	0	0	0	0	0	0	0	0	FALSE
MCP-5	0	0	0	1	1	down	20293	Q62401	0	0	0	0	0	0	0	0	FALSE
TCA-3	0	0	0	1	1	down	20290	P10146	0	0	0	0	0	0	0	0	FALSE
TECK	0	0	0	1	1	down	20300	O35903	0	0	0	0	0	0	0	0	FALSE
